# Supplementary material for: A new disjunct Dendrothrix (Euphorbiaceae, tribe Hippomaneae): a Guiana Shield element in sub-Andean cordilleras of Ecuador and Peru
Source: PhytoKeys. 2017 Oct 3;(86):117–30. doi: 10.3897/phytokeys.86.14761 (PMC5672118; doi:10.3897/phytokeys.86.14761)
Supplement: XML Treatment for Dendrothrix condorensis [file phytokeys.86.14761-treatment1.xml]

<!DOCTYPE tp:taxon-treatment
  PUBLIC "-//TaxonX//DTD Taxonomic Treatment Publishing DTD v0 20100105//EN" "tax-treatment-NSO.dtd">
<tp:taxon-treatment xmlns:tp="http://www.plazi.org/taxpub"><tp:treatment-meta><kwd-group><label>Taxon classification</label><kwd><named-content xmlns:xlink="http://www.w3.org/1999/xlink" content-type="kingdom">Plantae</named-content></kwd><kwd><named-content xmlns:xlink="http://www.w3.org/1999/xlink" content-type="order">Malpighiales</named-content></kwd><kwd><named-content xmlns:xlink="http://www.w3.org/1999/xlink" content-type="family">Euphorbiaceae</named-content></kwd></kwd-group><mixed-citation publication-type="journal"><person-group><name><surname>Wurdack</surname><given-names>Kenneth J.</given-names></name></person-group><article-title>A new disjunct <italic><tp:taxon-name><tp:taxon-name-part taxon-name-part-type="genus" reg="Dendrothrix">Dendrothrix</tp:taxon-name-part></tp:taxon-name></italic> (<tp:taxon-name><tp:taxon-name-part taxon-name-part-type="family">Euphorbiaceae</tp:taxon-name-part></tp:taxon-name>, tribe Hippomaneae): a Guiana Shield element in sub-Andean cordilleras of Ecuador and Peru</article-title><source>PhytoKeys</source><day>3</day><month>10</month><year>2017</year><volume>2017</volume><issue>86</issue><fpage>117</fpage><lpage>130</lpage><pub-id pub-id-type="doi">10.3897/phytokeys.86.14761</pub-id></mixed-citation></tp:treatment-meta><tp:nomenclature><tp:taxon-name>
            <tp:taxon-name-part taxon-name-part-type="genus" reg="Dendrothrix">Dendrothrix</tp:taxon-name-part>
            <tp:taxon-name-part taxon-name-part-type="species" reg="condorensis">condorensis</tp:taxon-name-part>
            <object-id xmlns:xlink="http://www.w3.org/1999/xlink" content-type="ipni" xlink:type="simple">urn:lsid:ipni.org:names:77165931-1</object-id>
          </tp:taxon-name><tp:taxon-authority>K.Wurdack</tp:taxon-authority><tp:taxon-status xmlns:xlink="http://www.w3.org/1999/xlink" xlink:type="simple">sp. nov.</tp:taxon-status><xref ref-type="fig" rid="F2">Figure 2</xref></tp:nomenclature><tp:treatment-sec sec-type="diagnosis" id="SECID0EHHAC"><title>Diagnosis.</title><p>Differs from <italic><tp:taxon-name><tp:taxon-name-part taxon-name-part-type="genus" reg="Dendrothrix">Dendrothrix</tp:taxon-name-part> <tp:taxon-name-part taxon-name-part-type="species" reg="yutajensis">yutajensis</tp:taxon-name-part></tp:taxon-name></italic> in larger, thinner leaves with more secondary veins, percurrent tertiary venation, acuminate leaf apex, and seeds lacking a caruncle.</p></tp:treatment-sec><tp:treatment-sec sec-type="material" id="SECID0EYHAC"><title>Type.</title><p>ECUADOR. Zamora-Chinchipe: Nangaritza. Cordillera del Cóndor region, upper Río Nangaritza valley, along road 14.5 km south of Guayzimi, above west bank of Río Nangaritza, sandstone slope with relatively low forest, canopy 20 m, forest being cleared for mining of silica sand for glass manufacture, <named-content xmlns:xlink="http://www.w3.org/1999/xlink" content-type="dwc:verbatimCoordinates" xlink:type="simple"><named-content content-type="geo-json" specific-use="{&#34;type&#34;:&#34;Point&#34;,&#34;coordinates&#34;:[-78.645556,-4.040833]}" id="NCID0EBIAC" xlink:type="simple">04°02'27"S, 78°38'44"W</named-content></named-content>, 930 m, 25 Nov 2005 (fl, fr), <italic>D. Neill &amp; W. Quizhpe 14939</italic> (holotype QCNE; isotypes: AAU, GB, HUT, K, LOJA, MO-6106711, NY, US).</p></tp:treatment-sec><tp:treatment-sec sec-type="description" id="SECID0EIIAC"><title>Description.</title><p>
            <italic>Shrub</italic> or small tree to 8 m tall, monoecious; stems of leafy branchlets 2–3 mm dia., bark smooth, pith soft. <italic>Exudate</italic> present, white latex. <italic>Indumentum</italic> of multicellular trichomes to 0.1 mm long, ramified, dark reddish-brown. <italic>Leaves</italic> alternate, petiolate, stipulate, simple. <italic>Stipules</italic> free, paired, scale-like, 0.5 × 0.3 mm (width at base), triangular, persistent, eglandular. <italic>Petioles</italic> 40–65 × 1–2.5 mm (dia. mid-length), terete, adaxially slightly canaliculate towards distal end, petiolar glands absent. <!--PageBreak--><italic>Leaf blades</italic>: laminar size class mesophyll, blade 14.5–19.8 × 6.5–8 cm, length:width ratio 2.00–2.98 (mean = 2.63, n = 11), symmetrical, shape elliptic, apex angle acute, apex shape short acuminate to attenuate, base angle acute, base shape cuneate to obtuse; margin entire, slightly revolute; blades sparsely pubescent when mature (young leaf not seen), primary and secondary veins more densely so; lamina thin and brittle when dry, adaxial surface smooth except for prominulous venation, abaxial surface pale, dull due to minute papillae; basilaminar glands present, abaxial, one on each side of primary the vein at the attachment of petiole and hidden under minutely auricled extension of lamina, narrowly elliptic, 1.4–1.8 × 0.4 mm, shallowly sunken into laminar surface and without raised edge, gland surface smooth; embedded laminar gland-like structures (perhaps necrotic, see Discussion), 0–6 per leaf, abaxial, scattered but usually adjacent to secondary or tertiary veins in distal portion of lamina, circular to widely elliptic, 0.5 × 0.3–0.4 mm. <italic>Venation</italic> pinnate, brochidodromous, 18–22 secondaries per side, spacing mostly regular, secondary vein angle gradually increasing along the series from ca 0° for proximal secondaries to 30° for distally diverging veins, course usually straight until curving for distal &lt;1/4 of length, insertion shortly decurrent; intersecondaries parallel to secondaries, infrequent (1–5 per side); intercostal tertiaries alternate percurrent (occasionally opposite); primary to tertiary veins slightly prominulous on both surfaces. <italic>Inflorescence</italic> terminal, erect, compound thyrse, 21–31 cm long, with 2–3 orders of branching, axes moderately pubescent; leaves at base of inflorescence often of reduced size; lateral branches usually bisexual (rarely staminate) with pistillate flowers proximal and staminate distal, branch nodes subtended by usually eglandular bract (rarely at more distal nodes with pair of glands similar to those on cymules); bract acuminate, 2–2.5 × 0.5–0.7 mm (width at base). <italic>Staminate cymules</italic> spirally arranged, 20–22 per lateral inflorescence branch, subtended by bract and pair (1 on each side of bract base) of elongate disc- or cup-shaped glands; bract to 1 (deep) × 2 mm (wide), elliptic, margin sparsely ciliate; glands of proximal cymules 1.2–2 × 0.8–1.5 mm, becoming smaller at distal cymules (unclear if the size decrease is due to serial reduction or decreasing maturity), fleshy, 0.1 mm thick when dried, surface smooth and without pores; bracteoles absent. <italic>Staminate flower</italic> buds 10–16 per cymule, tightly clustered, erect when emergent from subtending bract, globose, to 0.7 mm diameter just before opening; anthetic flowers articulate at base, shortly pedicellate on persistent pedicel to 0.5 mm long; sepals 2 (rarely irregularly 3), connate at base to 0.3 mm, distal lobes 0.4–0.6 × ca 0.5 mm, margin sparsely ciliate; stamens 2(–3), 1–1.5 mm long, barely protruding beyond calyx at anthesis; filaments connate, 0.8–1 × 0.1 mm; anthers 0.4–0.5 mm long, bithecate, apicifixed to subapicifixed with very short connective and pendulous thecae, longitudinally dehiscent via slit 1/2–2/3 length of thecae; pistillode absent; flowers yellow in life. <italic>Pistillate flowers</italic> solitary at 1–2 proximal nodes of lateral thyrse branches; subtending bract 2–2.5 × ca 1.5 mm (width at base), acuminate; bract glands present (distal flower) or reduced to absent (proximal flower), similar to those subtending staminate cymules; short pedicellate, pedicel 0.5–0.8 × 0.5–0.6 mm; flower 3.5–4 mm long; sepals 3, 2–2.5 × 1 mm, free to minutely connate at base (to 0.2 mm), cymbiform, narrowly acute tip, sparsely pubescent, margin sparsely ciliate; <!--PageBreak--><!--PageBreak-->ovary 3-locular, ovoid, 1 × 1 mm, top tapering, densely pubescent, distinguished from styles by change in pubescence density; styles connate into trigonous column 1.5–2 × 0.5–0.7 mm, sparsely pubescent; stigmas 3, undivided, slightly flattened, 0.7–1.1 (long) × 0.3 (thick) × 0.4 mm (wide at base), recurved to coiled at anthesis, surface coarsely papillose; placentation apical pendulous with a single ovule per locule; staminodes absent. <italic>Infructescence</italic> consisting of primary axis with lateral fruiting nodes, distal staminate portions of lateral branches deciduous; fruit pedicels 1–2(3) × 0.5–0.7 mm; bracts persistent. <italic>Fruit</italic> subglobose, 5 × 7 mm, sparsely pubescent, apex trilobed due to sunken stylar region, ventral (septal) sutures sulcate, dorsal (loculicidal) sutures with slight ridge; mericarps equal, 2-valved, splitting septicidally then loculicidally to release seeds; sepals, styles, and stigmas persistent. <italic>Pericarp</italic> dry, woody, mericarp wall 0.3 mm thick (equatorial at dorsal suture); exocarp extremely thin (ca 0.05 mm) but locally thickened to 0.2 mm along ventral suture, adherent to mesocarp on dehiscence; mesocarp woody, in equatorial section varying from 0.3 mm thick at dorsal suture to 0.7 mm toward ventral suture; septa woody, nearly continuous except for distal semicircular gap where traversed by funicle, 0.7–1 (wide) × 0.3–0.4 mm (deep); mericarp valves (cocci) remaining attached together after dehiscence via basal triangle 1 × 1–1.3 mm (width at base), slightly twisted when dehisced; septa of mericarps with one bifurcate vascular strand; funicle short, stout, 0.3 × 0.3 mm; columella (carpophore) persistent, 5 × 0.45–0.5 mm (width at narrowest point in middle), dilating to 1–1.5 mm at both tip and base, trigonous, narrowly alate. <italic>Seeds</italic> 3 per fruit, dry, ellipsoid, 4 (long) × 2.7 (wide; lateral-lateral) × 2 mm (deep; raphe-antiraphe); apex with short beak, flattened or depressed around hilar zone, ventral face with shallow groove along which raphe runs as ca. 0.1 mm wide prominulous line; testa dry, smooth, uniformly dark brown, thin (ca 0.05 mm thick); caruncle absent; embryo not seen.</p></tp:treatment-sec><tp:treatment-sec sec-type="etymology" id="SECID0EBKAC"><title>Etymology.</title><p>The specific epithet refers to the Cordillera del Cóndor, where the type was collected. The mountain range name in turn comes from “condor” based on “kuntur” (Quechua) and refers to the Andean condor (<italic><tp:taxon-name><tp:taxon-name-part taxon-name-part-type="genus" reg="Vultur">Vultur</tp:taxon-name-part> <tp:taxon-name-part taxon-name-part-type="species" reg="gryphus">gryphus</tp:taxon-name-part></tp:taxon-name></italic> L.), an important part of the ecology and culture of the Andes.</p></tp:treatment-sec><tp:treatment-sec sec-type="distribution" id="SECID0ESKAC"><title>Distribution and ecology.</title><p>The new species mostly occurs at 800–1000 m in dense, low, wet forest and sclerophyllous scrub over nutrient poor, acidic, sandstone-derived soils. Such habitats resemble those in the Guiana Highlands occupied by <italic><tp:taxon-name><tp:taxon-name-part taxon-name-part-type="genus" reg="Dendrothrix">D.</tp:taxon-name-part> <tp:taxon-name-part taxon-name-part-type="species" reg="yutajensis">yutajensis</tp:taxon-name-part></tp:taxon-name></italic>. The three well-separated localities (Cordillera del Cóndor, Cordillera Escalera, Cerro Teyu; Fig. <xref ref-type="fig" rid="F1">1</xref>) are discoveries due to recent exploration in remote sub-Andean cordilleras, and continued floristic work is likely to extend its range to similar habitats further south in Peru. Floristic affinities between the Cordillera del Cóndor and Cordillera Escalera are notable (<xref ref-type="bibr" rid="B11">Neill et al. 2014</xref>). Flowers and fruits were collected during September–November and flowers in March (also fruits in July fide <italic>Croat 91402</italic>, not seen). <italic><tp:taxon-name><tp:taxon-name-part taxon-name-part-type="genus" reg="Dendrothrix">Dendrothrix</tp:taxon-name-part> <tp:taxon-name-part taxon-name-part-type="species" reg="yutajensis">yutajensis</tp:taxon-name-part></tp:taxon-name></italic> with more collections to finely document phenology, is reproductive from November to May and appears to flower and fruit continuously during this period.</p></tp:treatment-sec><tp:treatment-sec sec-type="conservation status" id="SECID0EYLAC"><title>Conservation status.</title><p>Following the criteria and categories of <xref ref-type="bibr" rid="B7">IUCN (2012)</xref>, <italic><tp:taxon-name><tp:taxon-name-part taxon-name-part-type="genus" reg="Dendrothrix">D.</tp:taxon-name-part> <tp:taxon-name-part taxon-name-part-type="species" reg="condorensis">condorensis</tp:taxon-name-part></tp:taxon-name></italic> is given a preliminary status of Vulnerable (VU) under geographic range criteria B2 area of occupancy &lt;2000 km<sup>2</sup> (B2a, known to exist at no more than 10 <!--PageBreak-->locations; B2b, continuing decline projected). Threats to this taxon in the Cordillera del Cóndor include mining for the underlying silica sand. The Cordillera Escalera is protected as a conservation area.</p></tp:treatment-sec><tp:treatment-sec sec-type="Additional collections" id="SECID0ERMAC"><title>Additional collections.</title><p>
            <bold>ECUADOR. Zamora-Chinchipe</bold>: Nangaritza, Cordillera del Cóndor region, west side of upper Río Nangaritza, along road about 13 km south of Guayzimi, silica mine “La Daniela”, dense wet forest on sloping Hollín sandstone plateau, being mined for silica sand for glass manufacture, <named-content xmlns:xlink="http://www.w3.org/1999/xlink" content-type="dwc:verbatimCoordinates" xlink:type="simple"><named-content content-type="geo-json" specific-use="{&#34;type&#34;:&#34;Point&#34;,&#34;coordinates&#34;:[-78.595833,-4.143056]}" id="NCID0E3MAC" xlink:type="simple">04°08'35"S, 78°35'45"W</named-content></named-content>, 970 m, 15 Sep 2007 (fl.), <italic>D. Neill, C. Davidson, S. Christoph &amp; W. Quizhpe 15747</italic> (AAU, LOJA, MO, NY, QCNE). [Same locality], 15 Sep 2007 (fr.), <italic>D. Neill, C. Davidson, S. Christoph &amp; W. Quizhpe 15750</italic> (AAU, GB, LOJA, MO, NY, QCNE, US). Along road from near Paquisha south to Las Orchídeas, and end of river at Río Nangaritza, via Guayzimi, beginning at 15.9 km E of Zumbi and Río Zamora, then 37.3 km S of junction, 12.3 km N of Las Orchídeas, <named-content xmlns:xlink="http://www.w3.org/1999/xlink" content-type="dwc:verbatimCoordinates" xlink:type="simple"><named-content content-type="geo-json" specific-use="{&#34;type&#34;:&#34;Point&#34;,&#34;coordinates&#34;:[-78.641944,-4.140278]}" id="NCID0EINAC" xlink:type="simple">04°08'25"S, 78°38'31"W</named-content></named-content> (-4.1402700, -78.6419400), 886 m, 17 July 2004 (fr), <italic>T. Croat, L. Hannon, G. Walhert &amp; T. Katan 91402</italic> (MO; not seen but tentatively included here based on TROPICOS record). <bold>PERU. Amazonas</bold>: Bagua District, upper slopes and summit of Cerro Teyu, summit with sclerophyll scrub, <named-content xmlns:xlink="http://www.w3.org/1999/xlink" content-type="dwc:verbatimCoordinates" xlink:type="simple"><named-content content-type="geo-json" specific-use="{&#34;type&#34;:&#34;Point&#34;,&#34;coordinates&#34;:[-78.368611,-5.265556]}" id="NCID0EUNAC" xlink:type="simple">05°15'56"S, 78°22'07"W</named-content></named-content>, 1030 m, 22 Mar 2001 (fl.), <italic>H. van der Werff, R. Vasquez &amp; B. Gray 16331</italic> (MO, US). <bold>Loreto</bold>: Alto Cahuapanas, Campsite #3 (“Alto Cahuapanas”) on Rapid Biological and Social Inventory #26, -5.66438889, -76.839, 1000–1350 m, 28 Sep 2013, <italic>M. Ríos Paredes 3480</italic> (F). [Same locality], 29 Sep 2013, <italic>M. Ríos Paredes 3517</italic> (F).</p></tp:treatment-sec><tp:treatment-sec sec-type="discussion" id="SECID0EBOAC"><title>Discussion.</title><p>The four species of <italic><tp:taxon-name><tp:taxon-name-part taxon-name-part-type="genus" reg="Dendrothrix">Dendrothrix</tp:taxon-name-part></tp:taxon-name></italic> are morphologically similar, and major differences are presented in Table <xref ref-type="table" rid="T1">1</xref>. <italic><tp:taxon-name><tp:taxon-name-part taxon-name-part-type="genus" reg="Dendrothrix">Dendrothrix</tp:taxon-name-part> <tp:taxon-name-part taxon-name-part-type="species" reg="condorensis">condorensis</tp:taxon-name-part></tp:taxon-name></italic> and <italic><tp:taxon-name><tp:taxon-name-part taxon-name-part-type="genus" reg="Dendrothrix">D.</tp:taxon-name-part> <tp:taxon-name-part taxon-name-part-type="species" reg="yutajensis">yutajensis</tp:taxon-name-part></tp:taxon-name></italic> are likely closely related as they have nearly identical floral features. However, they are easily distinguished by foliar characters (i.e., size, shape, thickness, and details of leaf architecture), seed caruncle differences, and biogeography. Although leaf architecture has not been rigorously compared through clearings and anatomy, several orders of the varyingly prominulous venation are evident in unprepared specimens that allow gross comparisons such as were shown by <xref ref-type="bibr" rid="B2">Esser (1993)</xref> to be informative for the group. In <italic><tp:taxon-name><tp:taxon-name-part taxon-name-part-type="genus" reg="Dendrothrix">D.</tp:taxon-name-part> <tp:taxon-name-part taxon-name-part-type="species" reg="condorensis">condorensis</tp:taxon-name-part></tp:taxon-name></italic>, secondaries are 18–22 pairs, mostly straight with few course deflections, and distally curving upward for &lt;1/4 of course; intersecondaries are rare, and tertiaries are percurrent (Fig. <xref ref-type="fig" rid="F3">3G</xref>). In <italic><tp:taxon-name><tp:taxon-name-part taxon-name-part-type="genus" reg="Dendrothrix">D.</tp:taxon-name-part> <tp:taxon-name-part taxon-name-part-type="species" reg="yutajensis">yutajensis</tp:taxon-name-part></tp:taxon-name></italic>, secondaries that are fewer (usually 7–9 pairs), not straight due to a slight zigzag (fractiflexuous) appearance where tertiaries diverge, and distally curving upward for half of their course; intersecondaries and frequent, and tertiaries are reticulate (Fig. <xref ref-type="fig" rid="F3">3J</xref>). Even on unusually robust specimens of <italic><tp:taxon-name><tp:taxon-name-part taxon-name-part-type="genus" reg="Dendrothrix">D.</tp:taxon-name-part> <tp:taxon-name-part taxon-name-part-type="species" reg="yutajensis">yutajensis</tp:taxon-name-part></tp:taxon-name></italic> (e.g., <italic>Maguire &amp; Maguire 35103</italic>, US), the largest leaves (16.5–18 × 6.5–7.8 cm) have only up to 11 pairs of secondaries. The leaves of <italic><tp:taxon-name><tp:taxon-name-part taxon-name-part-type="genus" reg="Dendrothrix">D.</tp:taxon-name-part> <tp:taxon-name-part taxon-name-part-type="species" reg="condorensis">condorensis</tp:taxon-name-part></tp:taxon-name></italic> more closely resemble those of <italic><tp:taxon-name><tp:taxon-name-part taxon-name-part-type="genus" reg="Dendrothrix">D.</tp:taxon-name-part> <tp:taxon-name-part taxon-name-part-type="species" reg="multiglandulosa">multiglandulosa</tp:taxon-name-part></tp:taxon-name></italic> Esser with which it shares the generally larger blades and percurrent venation. <italic><tp:taxon-name><tp:taxon-name-part taxon-name-part-type="genus" reg="Dendrothrix">Dendrothrix</tp:taxon-name-part> <tp:taxon-name-part taxon-name-part-type="species" reg="multiglandulosa">multiglandulosa</tp:taxon-name-part></tp:taxon-name></italic> is only known from two collections from the Cuao-Sipapo massif in Venezuela and potential variation is poorly understood. <italic><tp:taxon-name><tp:taxon-name-part taxon-name-part-type="genus" reg="Dendrothrix">Dendrothrix</tp:taxon-name-part> <tp:taxon-name-part taxon-name-part-type="species" reg="yutajensis">yutajensis</tp:taxon-name-part></tp:taxon-name></italic> is the most frequently collected and wide-ranging species of <italic><tp:taxon-name><tp:taxon-name-part taxon-name-part-type="genus" reg="Dendrothrix">Dendrothrix</tp:taxon-name-part></tp:taxon-name></italic>, known from many well-separated tepuis, but intraspecific variation appears low. <italic><tp:taxon-name><tp:taxon-name-part taxon-name-part-type="genus" reg="Dendrothrix">Dendrothrix</tp:taxon-name-part> <tp:taxon-name-part taxon-name-part-type="species" reg="wurdackii">wurdackii</tp:taxon-name-part></tp:taxon-name></italic> Esser has previously unrecognized intraspecific variation with an odd collection (i.e., BRAZIL, Pará: km 872 Cuiabá-Santarém [Highway], <!--PageBreak--><!--PageBreak--><!--PageBreak-->Serra do Cachimbo, forest beside small stream, 6 Nov 1977, <italic>G. Prance 24947</italic>, MO, NY, US), having much larger (to 18 × 8.5 cm), long acuminate, glabrous leaves with poorly developed abaxial micropapillae as compared with the four other collections of the species that closely resemble the type. This collection, which Grady Webster annotated as a new species of <italic><tp:taxon-name><tp:taxon-name-part taxon-name-part-type="genus" reg="Senefeldera">Senefeldera</tp:taxon-name-part></tp:taxon-name></italic> Mart., clearly has closest affinities with <italic><tp:taxon-name><tp:taxon-name-part taxon-name-part-type="genus" reg="Dendrothrix">D.</tp:taxon-name-part> <tp:taxon-name-part taxon-name-part-type="species" reg="wurdackii">wurdackii</tp:taxon-name-part></tp:taxon-name></italic> based on similarities in leaf shape and venation, basilaminar glands, pistillate sepal shape, and biogeography. While the morphological differentiation and slight disjunction (Fig. <xref ref-type="fig" rid="F1">1</xref>) may be significant, it is not to the degree used here to justify the recognition of <italic><tp:taxon-name><tp:taxon-name-part taxon-name-part-type="genus" reg="Dendrothrix">D.</tp:taxon-name-part> <tp:taxon-name-part taxon-name-part-type="species" reg="condorensis">condorensis</tp:taxon-name-part></tp:taxon-name></italic> and I have refrained from further taxonomic adjustments until <italic><tp:taxon-name><tp:taxon-name-part taxon-name-part-type="genus" reg="Dendrothrix">D.</tp:taxon-name-part> <tp:taxon-name-part taxon-name-part-type="species" reg="wurdackii">wurdackii</tp:taxon-name-part></tp:taxon-name></italic> is better understood.</p><p>Leaf micromorphological features are similar among the taxa of <italic><tp:taxon-name><tp:taxon-name-part taxon-name-part-type="genus" reg="Dendrothrix">Dendrothrix</tp:taxon-name-part></tp:taxon-name></italic>. The distinctive, loosely attached, branched trichomes (Fig. <xref ref-type="fig" rid="F3">3E, K</xref>) are structurally very similar but can differ in pigmentation (rusty brown versus whitish; see Table <xref ref-type="table" rid="T1">1</xref>). Epidermal microrelief such as micropapillae or striations that give an often light-colored, matte sheen to abaxial leaf surfaces has evolved in many genera of <tp:taxon-name><tp:taxon-name-part taxon-name-part-type="family">Euphorbiaceae</tp:taxon-name-part></tp:taxon-name>, including <italic><tp:taxon-name><tp:taxon-name-part taxon-name-part-type="genus" reg="Dendrothrix">Dendrothrix</tp:taxon-name-part></tp:taxon-name></italic>, and other hippomanoids (e.g., <italic><tp:taxon-name><tp:taxon-name-part taxon-name-part-type="genus" reg="Gymnanthes">Gymnanthes</tp:taxon-name-part> <tp:taxon-name-part taxon-name-part-type="species" reg="hypoleuca">hypoleuca</tp:taxon-name-part></tp:taxon-name></italic> Benth., <italic><tp:taxon-name><tp:taxon-name-part taxon-name-part-type="genus" reg="Sebastiania">Sebastiania</tp:taxon-name-part> <tp:taxon-name-part taxon-name-part-type="species" reg="larensis">larensis</tp:taxon-name-part></tp:taxon-name></italic> Croizat &amp; Tamayo, <italic><tp:taxon-name><tp:taxon-name-part taxon-name-part-type="genus" reg="Senefelderopsis">Senefelderopsis</tp:taxon-name-part> <tp:taxon-name-part taxon-name-part-type="species" reg="croizatii">croizatii</tp:taxon-name-part></tp:taxon-name></italic> Steyerm.). The microrelief likely has functional significance related to optimized stomatal conductance and reduced leaf wetting (<xref ref-type="bibr" rid="B9">Neinhuis and Barthlott 1997</xref>). The morphology of the leaf micropapillae in <italic><tp:taxon-name><tp:taxon-name-part taxon-name-part-type="genus" reg="Dendrothrix">Dendrothrix</tp:taxon-name-part></tp:taxon-name></italic> is unusual and may be synapomorphic. They have positional size variation in being short to absent on major veins and grading to longer in intercostal regions (Fig. <xref ref-type="fig" rid="F3">3K</xref>). In <italic><tp:taxon-name><tp:taxon-name-part taxon-name-part-type="genus" reg="Dendrothrix">D.</tp:taxon-name-part> <tp:taxon-name-part taxon-name-part-type="species" reg="condorensis">condorensis</tp:taxon-name-part></tp:taxon-name></italic>, the micropapillae are finger-like, 25–30 μm tall, ornamented with ridges, and form a protective canopy that obscures the stomata (Fig. <xref ref-type="fig" rid="F3">3H–I</xref>). Epicuticular waxes are not well developed, in keeping with the non-glaucous appearance. The stomata are only abaxial, with the adaxial surface being relatively featureless (Fig. <xref ref-type="fig" rid="F3">3I</xref>). Glands are often present on leaves and/or inflorescences of <tp:taxon-name><tp:taxon-name-part taxon-name-part-type="family">Euphorbiaceae</tp:taxon-name-part></tp:taxon-name>, and <italic><tp:taxon-name><tp:taxon-name-part taxon-name-part-type="genus" reg="Dendrothrix">Dendrothrix</tp:taxon-name-part></tp:taxon-name></italic> is no exception where they occur in pairs at the base of the leaf and subtending the bracts. The nature of scattered laminar glands in <italic><tp:taxon-name><tp:taxon-name-part taxon-name-part-type="genus" reg="Dendrothrix">Dendrothrix</tp:taxon-name-part></tp:taxon-name></italic> is partly unclear. In the case of <italic><tp:taxon-name><tp:taxon-name-part taxon-name-part-type="genus" reg="Dendrothrix">D.</tp:taxon-name-part> <tp:taxon-name-part taxon-name-part-type="species" reg="wurdackii">wurdackii</tp:taxon-name-part></tp:taxon-name></italic> they resemble typical <tp:taxon-name><tp:taxon-name-part taxon-name-part-type="family">Euphorbiaceae</tp:taxon-name-part></tp:taxon-name> laminar glands with a well defined raised border and an abaxial distribution adjacent to secondary veins towards the leaf margin. The glands on <italic>Prance 24947</italic> contain drops of clear exudate that are still sticky after 40 years. I have not found clearly homologous structures on the other taxa of <italic><tp:taxon-name><tp:taxon-name-part taxon-name-part-type="genus" reg="Dendrothrix">Dendrothrix</tp:taxon-name-part></tp:taxon-name></italic>. Circular to widely elliptic, small (&lt;0.5 mm diameter), gland-like structures with smooth surfaces and without raised edges are sparsely present in <italic><tp:taxon-name><tp:taxon-name-part taxon-name-part-type="genus" reg="Dendrothrix">D.</tp:taxon-name-part> <tp:taxon-name-part taxon-name-part-type="species" reg="condorensis">condorensis</tp:taxon-name-part></tp:taxon-name></italic> and more abundantly so in <italic><tp:taxon-name><tp:taxon-name-part taxon-name-part-type="genus" reg="Dendrothrix">D.</tp:taxon-name-part> <tp:taxon-name-part taxon-name-part-type="species" reg="multiglandulosa">multiglandulosa</tp:taxon-name-part></tp:taxon-name></italic>, where in the latter they were considered of systematic significance (<xref ref-type="bibr" rid="B2">Esser 1993</xref>). Although not examined anatomically, these appear to be wound response to microbial damage rather than typical glands as evidenced by their absence in the few young leaves available, erratic distribution, the presence of apparently intermediate epidermal blistering stages that are clearly necrotic, and margins that are not clean under SEM (not shown) but rather contain fragments that suggest micropapillae residue from surficial degradation.</p><p>Among reproductive characters that are variable among the species are details of the pistillate flowers including sepal and stigma morphology (see Table <xref ref-type="table" rid="T1">1</xref>). Staminate <!--PageBreak-->bract glands vary in number with <italic><tp:taxon-name><tp:taxon-name-part taxon-name-part-type="genus" reg="Dendrothrix">Dendrothrix</tp:taxon-name-part> <tp:taxon-name-part taxon-name-part-type="species" reg="multiglandulosa">multiglandulosa</tp:taxon-name-part></tp:taxon-name></italic> usually having 2–3 pairs (variable from 1–4, and paired or unequal in number between the bract sides), while the other species have one pair (<italic><tp:taxon-name><tp:taxon-name-part taxon-name-part-type="genus" reg="Dendrothrix">D.</tp:taxon-name-part> <tp:taxon-name-part taxon-name-part-type="species" reg="yutajensis">yutajensis</tp:taxon-name-part></tp:taxon-name></italic> rarely has a second gland on one side, e.g., <italic>Maguire &amp; Maguire 35103</italic>, NY). Inflorescence branching is potentially variable, with 2–3 orders for <italic><tp:taxon-name><tp:taxon-name-part taxon-name-part-type="genus" reg="Dendrothrix">D.</tp:taxon-name-part> <tp:taxon-name-part taxon-name-part-type="species" reg="condorensis">condorensis</tp:taxon-name-part></tp:taxon-name></italic> and <italic><tp:taxon-name><tp:taxon-name-part taxon-name-part-type="genus" reg="Dendrothrix">D.</tp:taxon-name-part> <tp:taxon-name-part taxon-name-part-type="species" reg="multiglandulosa">multiglandulosa</tp:taxon-name-part></tp:taxon-name></italic>, and the other species have only two orders. It is unclear if this represents noteworthy interspecific variation or possible <!--PageBreak-->collector bias for smaller inflorescences that better fit herbarium sheets. <italic><tp:taxon-name><tp:taxon-name-part taxon-name-part-type="genus" reg="Dendrothrix">Dendrothrix</tp:taxon-name-part></tp:taxon-name></italic> is characterized by staminate flowers with two connate anthers (Fig. <xref ref-type="fig" rid="F4">4D–E</xref>). Rare flowers with three anthers are present on collections of <italic><tp:taxon-name><tp:taxon-name-part taxon-name-part-type="genus" reg="Dendrothrix">D.</tp:taxon-name-part> <tp:taxon-name-part taxon-name-part-type="species" reg="condorensis">condorensis</tp:taxon-name-part></tp:taxon-name></italic> (i.e., <italic>Neill &amp; Quizhpe 14939</italic>, MO) and <italic><tp:taxon-name><tp:taxon-name-part taxon-name-part-type="genus" reg="Dendrothrix">D.</tp:taxon-name-part> <tp:taxon-name-part taxon-name-part-type="species" reg="yutajensis">yutajensis</tp:taxon-name-part></tp:taxon-name></italic> (i.e., <italic>Maguire &amp; Maguire 35103</italic>, NY). Such flowers have more or less symmetrical androecia, connate filament columns, partial third sepals, and developed pollen, which indicates they may be functional despite being teratological in gross structure (Fig. <xref ref-type="fig" rid="F4">4F</xref>). The triandrous flowers may be of significance in reflecting the likely plesiomorphic condition for the tribe and the ease of merosity change even in groups that appear fixed. The bract glands are smooth and without pores (Fig. <xref ref-type="fig" rid="F4">4B–C</xref>). The staminate sepals bear stomata and are externally minutely papillose (Fig. <xref ref-type="fig" rid="F4">4A</xref>). The pollen of <italic><tp:taxon-name><tp:taxon-name-part taxon-name-part-type="genus" reg="Dendrothrix">Dendrothrix</tp:taxon-name-part></tp:taxon-name></italic> (Fig. <xref ref-type="fig" rid="F4">4G</xref>; <xref ref-type="bibr" rid="B3">Esser 1994</xref>) is tricolporate with a perforate exine, which closely resembles that of other Hippomaneae (see <xref ref-type="bibr" rid="B13">Park and Lee 2013</xref>). Seed variation occurs among the taxa of <italic><tp:taxon-name><tp:taxon-name-part taxon-name-part-type="genus" reg="Dendrothrix">Dendrothrix</tp:taxon-name-part></tp:taxon-name></italic> (Fig. <xref ref-type="fig" rid="F3">3A–D</xref>) with a wider, more globose seed in <italic><tp:taxon-name><tp:taxon-name-part taxon-name-part-type="genus" reg="Dendrothrix">D.</tp:taxon-name-part> <tp:taxon-name-part taxon-name-part-type="species" reg="multiglandulosa">multiglandulosa</tp:taxon-name-part></tp:taxon-name></italic>, and a well-developed caruncle in <italic><tp:taxon-name><tp:taxon-name-part taxon-name-part-type="genus" reg="Dendrothrix">D.</tp:taxon-name-part> <tp:taxon-name-part taxon-name-part-type="species" reg="wurdackii">wurdackii</tp:taxon-name-part></tp:taxon-name></italic>. In <italic><tp:taxon-name><tp:taxon-name-part taxon-name-part-type="genus" reg="Dendrothrix">D.</tp:taxon-name-part> <tp:taxon-name-part taxon-name-part-type="species" reg="yutajensis">yutajensis</tp:taxon-name-part></tp:taxon-name></italic> the caruncle is small, and there is no caruncle in <italic><tp:taxon-name><tp:taxon-name-part taxon-name-part-type="genus" reg="Dendrothrix">D.</tp:taxon-name-part> <tp:taxon-name-part taxon-name-part-type="species" reg="condorensis">condorensis</tp:taxon-name-part></tp:taxon-name></italic> or <italic><tp:taxon-name><tp:taxon-name-part taxon-name-part-type="genus" reg="Dendrothrix">D.</tp:taxon-name-part> <tp:taxon-name-part taxon-name-part-type="species" reg="multiglandulosa">multiglandulosa</tp:taxon-name-part></tp:taxon-name></italic>. The 13 available seeds of <italic><tp:taxon-name><tp:taxon-name-part taxon-name-part-type="genus" reg="Dendrothrix">D.</tp:taxon-name-part> <tp:taxon-name-part taxon-name-part-type="species" reg="condorensis">condorensis</tp:taxon-name-part></tp:taxon-name></italic> from dehisced fruits (some slightly immature; note lighter brown coat in Fig. <xref ref-type="fig" rid="F3">3B</xref> relative to other samples) do not show evidence of caruncle growth (Fig. <xref ref-type="fig" rid="F3">3F</xref>), while all seeds that I examined of <italic><tp:taxon-name><tp:taxon-name-part taxon-name-part-type="genus" reg="Dendrothrix">D.</tp:taxon-name-part> <tp:taxon-name-part taxon-name-part-type="species" reg="yutajensis">yutajensis</tp:taxon-name-part></tp:taxon-name></italic> have a small caruncle.</p><p>
            <italic><tp:taxon-name><tp:taxon-name-part taxon-name-part-type="genus" reg="Dendrothrix">Dendrothrix</tp:taxon-name-part></tp:taxon-name></italic> has a noteworthy Guiana Shield disjunct distribution (Fig. <xref ref-type="fig" rid="F1">1</xref>), which now combines two patterns with its over 1000 km distant outliers including elements in both the Andean (i.e., <italic><tp:taxon-name><tp:taxon-name-part taxon-name-part-type="genus" reg="Dendrothrix">D.</tp:taxon-name-part> <tp:taxon-name-part taxon-name-part-type="species" reg="condorensis">condorensis</tp:taxon-name-part></tp:taxon-name></italic>) and Amazon (i.e., <italic><tp:taxon-name><tp:taxon-name-part taxon-name-part-type="genus" reg="Dendrothrix">D.</tp:taxon-name-part> <tp:taxon-name-part taxon-name-part-type="species" reg="wurdackii">wurdackii</tp:taxon-name-part></tp:taxon-name></italic>) phytogeographic regions. Such a tripartite distribution does not appear to be shared with other Guiana Shield near-endemic plant genera, although many have disjunct species in just one of those regions (<xref ref-type="bibr" rid="B1">Berry and Riina 2005</xref>). <italic><tp:taxon-name><tp:taxon-name-part taxon-name-part-type="genus" reg="Raveniopsis">Raveniopsis</tp:taxon-name-part></tp:taxon-name></italic> Gleason (<tp:taxon-name><tp:taxon-name-part taxon-name-part-type="family">Rutaceae</tp:taxon-name-part></tp:taxon-name>) also has a distribution of Guiana Shield endemics and two Brazilian Amazon lowland outliers, and interestingly, one of the few localities of <italic><tp:taxon-name><tp:taxon-name-part taxon-name-part-type="genus" reg="Dendrothrix">D.</tp:taxon-name-part> <tp:taxon-name-part taxon-name-part-type="species" reg="wurdackii">wurdackii</tp:taxon-name-part></tp:taxon-name></italic> (<italic>Calderón et al. 2682</italic>, NY) is also the type locality for one of those outliers, <italic><tp:taxon-name><tp:taxon-name-part taxon-name-part-type="genus" reg="Raveniopsis">Raveniopsis</tp:taxon-name-part> <tp:taxon-name-part taxon-name-part-type="species" reg="campinicola">campinicola</tp:taxon-name-part></tp:taxon-name></italic> Kallunki (<italic>Calderón et al. 2722</italic>, US).</p><fig id="F2" position="float" orientation="portrait"><label>Figure 2.</label><caption><p>Illustration of <italic><tp:taxon-name><tp:taxon-name-part taxon-name-part-type="genus" reg="Dendrothrix">Dendrothrix</tp:taxon-name-part> <tp:taxon-name-part taxon-name-part-type="species" reg="condorensis">condorensis</tp:taxon-name-part></tp:taxon-name></italic>. <bold>A</bold> Habit <bold>B</bold> Leaf base (abaxial) showing basilaminar glands <bold>C</bold> Staminate cymule <bold>D</bold> Staminate flower <bold>E</bold> Pistillate flower <bold>F</bold> Cross section of ovary <bold>G</bold> Portion of infrutescence <bold>H</bold> Mericarp valve <bold>I</bold> Seed. (Source: <bold>A</bold> <italic>Neill et al. 15747</italic>, MO and using life photos of this collection; <bold>B, E–F</bold> <italic>van der Werff et al. 16331</italic>, MO; <bold>C–D, G</bold> <italic>Neill &amp; Quizhpe 14939</italic>, MO; <bold>H–I</bold> <italic>Neill et al. 15750</italic>, MO).</p></caption><graphic xmlns:xlink="http://www.w3.org/1999/xlink" xlink:href="phytokeys-86-117-g002.jpg" position="float" orientation="portrait" xlink:type="simple" id="oo_159218.jpg"/></fig><table-wrap id="T1" position="float" orientation="portrait"><label>Table 1.</label><caption><p>Diagnostic features to distinguish among the species of <italic><tp:taxon-name><tp:taxon-name-part taxon-name-part-type="genus" reg="Dendrothrix">Dendrothrix</tp:taxon-name-part></tp:taxon-name></italic>.</p></caption><table id="TID0E1OAE" rules="all"><tbody><tr><th rowspan="1" colspan="1">Character</th><th rowspan="1" colspan="1">
              <italic><tp:taxon-name><tp:taxon-name-part taxon-name-part-type="genus" reg="Dendrothrix">D.</tp:taxon-name-part> <tp:taxon-name-part taxon-name-part-type="species" reg="condorensis">condorensis</tp:taxon-name-part></tp:taxon-name></italic>
            </th><th rowspan="1" colspan="1">
              <italic><tp:taxon-name><tp:taxon-name-part taxon-name-part-type="genus" reg="Dendrothrix">D.</tp:taxon-name-part> <tp:taxon-name-part taxon-name-part-type="species" reg="yutajensis">yutajensis</tp:taxon-name-part></tp:taxon-name></italic>
            </th><th rowspan="1" colspan="1">
              <italic><tp:taxon-name><tp:taxon-name-part taxon-name-part-type="genus" reg="Dendrothrix">D.</tp:taxon-name-part> <tp:taxon-name-part taxon-name-part-type="species" reg="multiglandulosa">multiglandulosa</tp:taxon-name-part></tp:taxon-name></italic>
            </th><th rowspan="1" colspan="1">
              <italic><tp:taxon-name><tp:taxon-name-part taxon-name-part-type="genus" reg="Dendrothrix">D.</tp:taxon-name-part> <tp:taxon-name-part taxon-name-part-type="species" reg="wurdackii">wurdackii</tp:taxon-name-part></tp:taxon-name></italic>
            </th></tr><tr><td rowspan="1" colspan="1">Leaf features</td><td rowspan="1" colspan="1">Blade elliptic, 14.5–19.8 × 6.5–8 cm, apex acuminate to attenuate, base cuneate to obtuse; secondary veins 18–22 pairs, straight; tertiary veins mostly alternate (occasionally opposite) percurrent; texture thin and brittle</td><td rowspan="1" colspan="1">Blade elliptic, 7-12.5(18) × 3.5–6.5(7.8), apex acute to subobtuse, base cuneate to obtuse; secondary veins 7–9 (11) pairs, flexuous; tertiary veins reticulate; texture coriaceous</td><td rowspan="1" colspan="1">Blade elliptic to obovate, 13.5–16.5 × 5.5–9 cm, apex acute to obtuse, base cuneate to obtuse; secondary veins 9–14 pairs, straight; tertiary veins mostly alternate (rarely opposite) percurrent; texture coriaceous</td><td rowspan="1" colspan="1">Blade ovate, 8–10 × 6–7 cm, apex acute to acuminate, base subcordate to rounded; secondary veins 5–9 pairs, including prominent basal pair of major secondaries such that the leaf appears triplinerved, straight; tertiary veins reticulate; texture coriaceous</td></tr><tr><td rowspan="1" colspan="1">Basilaminar glands</td><td rowspan="1" colspan="1">Abaxial, hidden under leaf extension</td><td rowspan="1" colspan="1">Abaxial, hidden under leaf extension</td><td rowspan="1" colspan="1">Abaxial, hidden under leaf extension</td><td rowspan="1" colspan="1">At leaf margin and sometimes nearly adaxial (never hidden by laminar extension)</td></tr><tr><td rowspan="1" colspan="1">Pubescence</td><td rowspan="1" colspan="1">Reddish brown</td><td rowspan="1" colspan="1">Reddish brown</td><td rowspan="1" colspan="1">Pale, whitish</td><td rowspan="1" colspan="1">Reddish brown</td></tr><tr><td rowspan="1" colspan="1">Staminate cymule bract glands</td><td rowspan="1" colspan="1">1 per side</td><td rowspan="1" colspan="1">1(2) per side</td><td rowspan="1" colspan="1">(1)2–3(4) per side</td><td rowspan="1" colspan="1">1 per side</td></tr><tr><td rowspan="1" colspan="1">Pistillate sepals</td><td rowspan="1" colspan="1">Free to minutely connate at base (to 0.2 mm), lobes narrowly acute; margin entire, sparsely ciliate</td><td rowspan="1" colspan="1">Free to minutely connate at base (to 0.1 mm), lobes narrowly acute; margin entire, pubescent/ciliate</td><td rowspan="1" colspan="1">Distinctly connate at base (to 0.8 mm), lobes rounded to broadly acute; margin entire, ciliate</td><td rowspan="1" colspan="1">Distinctly connate at base (to 0.5 mm), lobes rounded to broadly acute; margin erose or irregularly minutely toothed, very sparsely ciliate</td></tr><tr><td rowspan="1" colspan="1">Pistil</td><td rowspan="1" colspan="1">Style 1.5–2 × 0.5–0.7 mm; stigma branches long (to 1.1 mm), thin, recurved/coiled</td><td rowspan="1" colspan="1">Style 1.5(–2) × 0.5–0.7; stigma branches long (to ca 1 mm), thin, recurved/coiled</td><td rowspan="1" colspan="1">Style 1–1.3 × 0.5–0.7 mm; stigma branches short (to 0.5 mm), spreading but not recurved</td><td rowspan="1" colspan="1">Style 1–1.5 × 0.5–0.6 mm; stigma branches long (to ca 1 mm), thin, recurved/coiled</td></tr><tr><td rowspan="1" colspan="1">Caruncle</td><td rowspan="1" colspan="1">Absent (<italic>Neill 15750</italic>, MO; <italic>Neill &amp; Quizhpe 14939</italic>, MO, although more immature)</td><td rowspan="1" colspan="1">Present, small (<italic>Maguire 30694</italic>, NY; <italic>Nee 31120</italic>, NY, US; <italic>Amaral 1523</italic>, MO)</td><td rowspan="1" colspan="1">Absent (<italic>Maguire &amp; Politi 27683</italic>, NY)</td><td rowspan="1" colspan="1">Present, large (<italic>Calderón et al. 2682</italic>, US; <xref ref-type="bibr" rid="B2">Esser 1993</xref>)</td></tr><tr><td rowspan="1" colspan="1">Distribution</td><td rowspan="1" colspan="1">Ecuador (Zamora-Chinchipe), Peru (Amazonas, Loreto)</td><td rowspan="1" colspan="1">Brazil (Amazonas), Venezuela (Bolívar, Amazonas)</td><td rowspan="1" colspan="1">Venezuela (Amazonas)</td><td rowspan="1" colspan="1">Brazil (Amazonas, Pará)</td></tr></tbody></table></table-wrap><fig id="F3" position="float" orientation="portrait"><label>Figure 3.</label><caption><p>Seeds and surfaces of <italic><tp:taxon-name><tp:taxon-name-part taxon-name-part-type="genus" reg="Dendrothrix">Dendrothrix</tp:taxon-name-part></tp:taxon-name></italic>. <bold>A–D</bold> Ventral views of seeds (ca = caruncle) <bold>A</bold> <italic><tp:taxon-name><tp:taxon-name-part taxon-name-part-type="genus" reg="Dendrothrix">D.</tp:taxon-name-part> <tp:taxon-name-part taxon-name-part-type="species" reg="yutajensis">yutajensis</tp:taxon-name-part></tp:taxon-name></italic> <bold>B</bold> <italic><tp:taxon-name><tp:taxon-name-part taxon-name-part-type="genus" reg="Dendrothrix">D.</tp:taxon-name-part> <tp:taxon-name-part taxon-name-part-type="species" reg="condorensis">condorensis</tp:taxon-name-part></tp:taxon-name></italic> <bold>C</bold> <italic><tp:taxon-name><tp:taxon-name-part taxon-name-part-type="genus" reg="Dendrothrix">D.</tp:taxon-name-part> <tp:taxon-name-part taxon-name-part-type="species" reg="multiglandulosa">multiglandulosa</tp:taxon-name-part></tp:taxon-name></italic> <bold>D</bold> <italic><tp:taxon-name><tp:taxon-name-part taxon-name-part-type="genus" reg="Dendrothrix">D.</tp:taxon-name-part> <tp:taxon-name-part taxon-name-part-type="species" reg="wurdackii">wurdackii</tp:taxon-name-part></tp:taxon-name></italic> <bold>E</bold> <italic><tp:taxon-name><tp:taxon-name-part taxon-name-part-type="genus" reg="Dendrothrix">D.</tp:taxon-name-part> <tp:taxon-name-part taxon-name-part-type="species" reg="condorensis">condorensis</tp:taxon-name-part></tp:taxon-name></italic>, inflorescence axis showing dendritic trichomes <bold>F</bold> <italic><tp:taxon-name><tp:taxon-name-part taxon-name-part-type="genus" reg="Dendrothrix">D.</tp:taxon-name-part> <tp:taxon-name-part taxon-name-part-type="species" reg="condorensis">condorensis</tp:taxon-name-part></tp:taxon-name></italic>, top of seed showing short funicle (f) and caruncle absence <bold>G</bold> Abaxial view of <italic><tp:taxon-name><tp:taxon-name-part taxon-name-part-type="genus" reg="Dendrothrix">D.</tp:taxon-name-part> <tp:taxon-name-part taxon-name-part-type="species" reg="condorensis">condorensis</tp:taxon-name-part></tp:taxon-name></italic> leaf <bold>H</bold> <italic><tp:taxon-name><tp:taxon-name-part taxon-name-part-type="genus" reg="Dendrothrix">D.</tp:taxon-name-part> <tp:taxon-name-part taxon-name-part-type="species" reg="condorensis">condorensis</tp:taxon-name-part></tp:taxon-name></italic> transverse fractured leaf showing abaxial papillae and stomata (st), above intercellular space in the spongy parenchyma (m = mesophyll) <bold>I</bold> <italic><tp:taxon-name><tp:taxon-name-part taxon-name-part-type="genus" reg="Dendrothrix">D.</tp:taxon-name-part> <tp:taxon-name-part taxon-name-part-type="species" reg="condorensis">condorensis</tp:taxon-name-part></tp:taxon-name></italic> abaxial leaf micropapillae contrasting with smooth revolute adaxial leaf margin at image top <bold>J</bold> Adaxial view of <italic><tp:taxon-name><tp:taxon-name-part taxon-name-part-type="genus" reg="Dendrothrix">D.</tp:taxon-name-part> <tp:taxon-name-part taxon-name-part-type="species" reg="yutajensis">yutajensis</tp:taxon-name-part></tp:taxon-name></italic> leaf <bold>K</bold> <italic><tp:taxon-name><tp:taxon-name-part taxon-name-part-type="genus" reg="Dendrothrix">D.</tp:taxon-name-part> <tp:taxon-name-part taxon-name-part-type="species" reg="wurdackii">wurdackii</tp:taxon-name-part></tp:taxon-name></italic>, abaxial leaf surface along secondary vein showing gradient of micropapillae development at vein edges, and overlying dendritic trichomes. (<bold>A–D, F–G, J</bold> imaged with a Olympus DSX100 <bold>E, H–I, K</bold> imaged with a Zeiss EVO MA15 SEM at 10–12 kV after sputter coating with 25 nm of Au/Pd; SEM samples untreated and directly mounted from dried herbarium specimens. Source: <bold>A</bold> <italic>Nee 31120</italic>, NY; <bold>B, F</bold> <italic>Neill et al. 15750</italic>, MO; <bold>C</bold> <italic>Maguire &amp; Politi 27683</italic>, NY; <bold>D</bold> <italic>Calderón et al. 2682</italic>, US; <bold>E, G–I</bold> <italic>Neill &amp; Quizhpe 14939</italic>, MO; <bold>J</bold> <italic>Amaral 1523</italic>, MO; <bold>K</bold> <italic>Cid Ferreira 5797</italic>, NY).</p></caption><graphic xmlns:xlink="http://www.w3.org/1999/xlink" xlink:href="phytokeys-86-117-g003.jpg" position="float" orientation="portrait" xlink:type="simple" id="oo_159219.jpg"/></fig><fig id="F4" position="float" orientation="portrait"><label>Figure 4.</label><caption><p>Floral morphology of <italic><tp:taxon-name><tp:taxon-name-part taxon-name-part-type="genus" reg="Dendrothrix">Dendrothrix</tp:taxon-name-part> <tp:taxon-name-part taxon-name-part-type="species" reg="condorensis">condorensis</tp:taxon-name-part></tp:taxon-name></italic>. <bold>A</bold> Staminate sepal outer surface showing papillae and stomata (st) <bold>B</bold> Staminate cymule base showing subtending discoid gland <bold>C</bold> Surface of staminate cymule gland <bold>D</bold> Staminate flower <bold>E</bold> Staminate flower <bold>F</bold> Triandrous flower, top view of slightly asymmetrically fused androecium <bold>G</bold> Pollen. (Source: SEM of <italic>Neill &amp; Quizhpe 14939</italic>, MO).</p></caption><graphic xmlns:xlink="http://www.w3.org/1999/xlink" xlink:href="phytokeys-86-117-g004.jpg" position="float" orientation="portrait" xlink:type="simple" id="oo_159220.jpg"/></fig></tp:treatment-sec><tp:treatment-sec><!--Section generated to contain objects referenced in tp:taxon-treatment.--><fig id="F1" position="float" orientation="portrait"><label>Figure 1.</label><caption><p>Distribution map of <italic><tp:taxon-name><tp:taxon-name-part taxon-name-part-type="genus" reg="Dendrothrix">Dendrothrix</tp:taxon-name-part></tp:taxon-name></italic> in northern South America.</p></caption><graphic xmlns:xlink="http://www.w3.org/1999/xlink" xlink:href="phytokeys-86-117-g001.jpg" position="float" orientation="portrait" xlink:type="simple" id="oo_159217.jpg"/></fig></tp:treatment-sec><ref-list><ref id="B11"><mixed-citation xmlns:xlink="http://www.w3.org/1999/xlink" xlink:type="simple">
        	<person-group><name name-style="western"><surname>Neill</surname><given-names>DA</given-names></name><name name-style="western"><surname>Rios Paredes</surname><given-names>M</given-names></name><name name-style="western"><surname>Torres Montenengro</surname><given-names>LA</given-names></name><name name-style="western"><surname>Mori Vargas</surname><given-names>TJ</given-names></name><name name-style="western"><surname>Vriesendorp</surname><given-names>C</given-names></name></person-group> (<year>2014</year>) Vegetation and flora. In: Pitman N, Vriesendorp C, Alvira D, Markel JA, Johnston M, Ruelas Inzunza E, Lancha Pizango A, Sarmiento Valenzuela G, Álvarez-Loayza P, Homan J, Wachter T, del Campo Á, Stotz DF, Heilpern S, (Eds) Peru: Cordillera Escalera-Loreto. Rapid Biological and Social Inventories Report 26. The Field Museum, Chicago, 292–311.</mixed-citation></ref><ref id="B7"><mixed-citation xmlns:xlink="http://www.w3.org/1999/xlink" xlink:type="simple">
          <institution xlink:type="simple">IUCN</institution> (<year>2012</year>) IUCN Red List Categories and Criteria: Version 3.1. Second edition. IUCN, Gland &amp; Cambridge, iv + 32 pp.</mixed-citation></ref><ref id="B2"><mixed-citation xmlns:xlink="http://www.w3.org/1999/xlink" xlink:type="simple">
          <person-group><name name-style="western"><surname>Esser</surname><given-names>H-J</given-names></name></person-group> (<year>1993</year>) <article-title><italic><tp:taxon-name><tp:taxon-name-part taxon-name-part-type="genus">Dendrothrix</tp:taxon-name-part></tp:taxon-name></italic>, a new generic concept in neotropical <tp:taxon-name><tp:taxon-name-part taxon-name-part-type="family">Euphorbiaceae</tp:taxon-name-part></tp:taxon-name>.</article-title> <source>Novon</source> <volume>3</volume>: <fpage>245</fpage>–<lpage>251</lpage>. <ext-link xlink:type="simple" ext-link-type="doi" xlink:href="10.2307/3391462">https://doi.org/10.2307/3391462</ext-link></mixed-citation></ref><ref id="B9"><mixed-citation xmlns:xlink="http://www.w3.org/1999/xlink" xlink:type="simple">
          <person-group><name name-style="western"><surname>Neinhuis</surname><given-names>C</given-names></name><name name-style="western"><surname>Barthlott</surname><given-names>W</given-names></name></person-group> (<year>1997</year>) <article-title>Characterization and distribution of water-repellent, self-cleaning plant surfaces.</article-title> <source>Annals of Botany</source> <volume>79</volume>: <fpage>667</fpage>–<lpage>677</lpage>. <ext-link xlink:type="simple" ext-link-type="doi" xlink:href="10.1006/anbo.1997.0400">https://doi.org/10.1006/anbo.1997.0400</ext-link></mixed-citation></ref><ref id="B3"><mixed-citation xmlns:xlink="http://www.w3.org/1999/xlink" xlink:type="simple">
          <person-group><name name-style="western"><surname>Esser</surname><given-names>H-J</given-names></name></person-group> (<year>1994</year>) Systematische Studien an den Hippomaneae Adr. Jussieu ex Bartling (<tp:taxon-name><tp:taxon-name-part taxon-name-part-type="family">Euphorbiaceae</tp:taxon-name-part></tp:taxon-name>), insbesondere den Mabeinae Pax &amp; K. Hoffm. PhD Thesis, Universität Hamburg, Germany, 1–305, 36 pl.</mixed-citation></ref><ref id="B13"><mixed-citation xmlns:xlink="http://www.w3.org/1999/xlink" xlink:type="simple">
          <person-group><name name-style="western"><surname>Park</surname><given-names>K-R</given-names></name><name name-style="western"><surname>Lee</surname><given-names>J-H</given-names></name></person-group> (<year>2013</year>) <article-title>Pollen morphology of subfamily <tp:taxon-name><tp:taxon-name-part taxon-name-part-type="subfamily">Euphorbioideae</tp:taxon-name-part></tp:taxon-name> (<tp:taxon-name><tp:taxon-name-part taxon-name-part-type="family">Euphorbiaceae</tp:taxon-name-part></tp:taxon-name>).</article-title> <source>Korean Journal of Plant Taxonomy</source> <volume>43</volume>: <fpage>1</fpage>–<lpage>11</lpage>. <ext-link xlink:type="simple" ext-link-type="doi" xlink:href="10.11110/kjpt.2013.43.1.1">https://doi.org/10.11110/kjpt.2013.43.1.1</ext-link></mixed-citation></ref><ref id="B1"><mixed-citation xmlns:xlink="http://www.w3.org/1999/xlink" xlink:type="simple">
          <person-group><name name-style="western"><surname>Berry</surname><given-names>PE</given-names></name><name name-style="western"><surname>Riina</surname><given-names>R</given-names></name></person-group> (<year>2005</year>) <article-title>Insights into the diversity of the Pantepui flora and the biogeographic complexity of the Guayana Shield.</article-title> <source>Biologiske Skrifter</source> <volume>5</volume>: <fpage>145</fpage>–<lpage>167</lpage>.</mixed-citation></ref></ref-list></tp:taxon-treatment>
